# Supplementary material for: Selective Internal Radiation Combined with Chemotherapy Maintains the Quality of Life in Intrahepatic Cholangiocarcinomas
Source: Curr Oncol. 2021 Nov 8;28(6):4530–41. doi: 10.3390/curroncol28060384 (PMC8628701; doi:10.3390/curroncol28060384)
Supplement: Supplementary file 1 [file curroncol-28-00384-s001.zip]

Archive with 1 entries (1 files):
- curroncol-1367745-supplementary.pdf
